# Supplementary material for: CrkII/Abl phosphorylation cascade is critical for NLRC4 inflammasome activity and is blocked by Pseudomonas aeruginosa ExoT
Source: Nat Commun. 2022 Mar 11;13:1295. doi: 10.1038/s41467-022-28967-5 (PMC8917168; doi:10.1038/s41467-022-28967-5)
Supplement: Supplementary file 4 — Supplementary Data 1 [file 41467_2022_28967_MOESM4_ESM.xlsx]

## Sheet: Fig1
Statistical analysis
Fig1
1a
Tukey's multiple comparisons test	Mean Diff.	95.00% CI of diff.	Significant?	Summary	Adjusted P Value
PBS vs. PA103	-451.8	-892.0 to -11.70	Yes	*	0.0398
PA103 vs. ΔU	-160.8	-600.9 to 279.3	No	ns	0.9496
PA103 vs. ΔT	-930	-1370 to -489.9	Yes	****	<0.0001
PA103 vs. ΔUΔT	-968.6	-1409 to -528.4	Yes	****	<0.0001
PA103 vs. T3SS-	-87.06	-527.2 to 353.1	No	ns	0.9987
PA103 vs. ΔUΔT + pExoT	-416.7	-856.8 to 23.40	No	ns	0.0774
PA103 vs. ΔUΔT + pUCP20	-1099	-1539 to -658.4	Yes	****	<0.0001
ΔU vs. ΔT	-769.2	-1209 to -329.1	Yes	****	<0.0001
ΔUΔT vs. T3SS-	881.5	441.4 to 1322	Yes	****	<0.0001
ΔUΔT + pExoT vs. ΔUΔT + pUCP20	-681.8	-1122 to -241.7	Yes	***	0.0001
1b
Tukey's multiple comparisons test	Mean Diff.	95.00% CI of diff.	Significant?	Summary	Adjusted P Value
PBS vs. PA103	-570.5	-1299 to 158.1	No	ns	0.2435
PA103 vs. ΔT	-1184	-1912 to -455.0	Yes	****	<0.0001
PA103 vs. ΔUΔT	-1088	-1816 to -358.9	Yes	***	0.0003
PA103 vs. T3SS-	1433	704.2 to 2161	Yes	****	<0.0001
ΔU vs. ΔT	-2015	-2743 to -1286	Yes	****	<0.0001
ΔUΔT vs. T3SS-	2520	1792 to 3249	Yes	****	<0.0001
ΔUΔT + pExoT vs. ΔUΔT + pUCP20	-2015	-2744 to -1286	Yes	****	<0.0001
1d
Tukey's multiple comparisons test	Mean Diff.	95.00% CI of diff.	Significant?	Summary	Adjusted P Value
PBS vs. PA103	-76.06	-104.7 to -47.47	Yes	****	<0.0001
PA103 vs. ΔT	-43.81	-73.35 to -14.26	Yes	***	0.0002
PA103 vs. ΔUΔT	-59.61	-87.64 to -31.58	Yes	****	<0.0001
ΔU vs. ΔT	-47.39	-74.57 to -20.21	Yes	****	<0.0001
ΔUΔT vs. T3SS-	87.77	60.29 to 115.2	Yes	****	<0.0001
ΔUΔT+ pExoT vs. ΔUΔT+ pUCP20	-96.88	-124.7 to -69.05	Yes	****	<0.0001
1f
Tukey's multiple comparisons test	Mean Diff.	95.00% CI of diff.	Significant?	Summary	Adjusted P Value
PBS vs. PA103	-19.99	-38.86 to -1.111	Yes	*	0.0303	A-B
PA103 vs. ΔT	-29.74	-45.99 to -13.50	Yes	****	<0.0001	B-D
ΔU vs. ΔT	-37.76	-51.05 to -24.47	Yes	****	<0.0001	C-D
ΔUΔT vs. T3SS-	40.28	25.47 to 55.09	Yes	****	<0.0001	E-F
ΔUΔT+ pExoT vs. ΔUΔT+ pUCP20	-31	-43.99 to -18.01	Yes	****	<0.0001	G-H
1g
Tukey's multiple comparisons test	Mean Diff.	95.00% CI of diff.	Significant?	Summary	Adjusted P Value
PBS vs. PA103	-1.833	-3.652 to -0.01288	Yes	*	0.0474
PA103 vs. ΔT	-2.369	-4.188 to -0.5491	Yes	**	0.0042
ΔT vs. ΔU	2.276	0.4563 to 4.096	Yes	**	0.0065
ΔUΔT vs. T3SS-	3.011	1.191 to 4.831	Yes	***	0.0002
ΔUΔT+ pUCP20 vs. ΔUΔT+ pExoT	2.207	0.3875 to 4.027	Yes	**	0.009

## Sheet: Fig2
Fig2
2a
Tukey's multiple comparisons test	Mean Diff.	95.00% CI of diff.	Significant?	Summary	Adjusted P Value
Media vs. PA103	-302.4	-478.9 to -125.8	Yes	***	0.001
PA103 vs. ΔT	-381.7	-558.2 to -205.2	Yes	***	0.0001
ΔT vs. ΔT+pExoT	333.1	156.6 to 509.6	Yes	***	0.0004
ΔT+pUCP20 vs. ΔT+pExoT	312.2	135.7 to 488.7	Yes	***	0.0007
ΔT+pUCP20 vs. T3SS-	656.1	479.6 to 832.6	Yes	****	<0.0001
2b
Tukey's multiple comparisons test	Mean Diff.	95.00% CI of diff.	Significant?	Summary	Adjusted P Value
Media vs. PA103	-277.4	-532.3 to -22.51	Yes	*	0.0303
PA103 vs. ΔT	-549.8	-804.7 to -294.9	Yes	***	0.0001
ΔT vs. ΔT+pExoT	394.4	139.4 to 649.3	Yes	**	0.0024
ΔT+pUCP20 vs. ΔT+pExoT	339.3	84.38 to 594.2	Yes	**	0.0077
ΔT+pUCP20 vs. T3SS-	740	485.1 to 994.9	Yes	****	<0.0001
2c
Sidak's multiple comparisons test	Mean Diff.	95.00% CI of diff.	Significant?	Summary	Adjusted P Value
WT vs. Cas-1-/-	-12	-226.9 to 202.9	No	ns	0.9997
WT vs. Cas-11-/-	-23.3	-238.2 to 191.6	No	ns	0.9965
WT vs. Cas-1-/-	825.7	610.8 to 1041	Yes	****	<0.0001
WT vs. Cas-11-/-	158.8	-56.09 to 373.7	No	ns	0.1911
2d
Sidak's multiple comparisons test	Mean Diff.	95.00% CI of diff.	Significant?	Summary	Adjusted P Value
WT vs. Cas-1-/-	19.98	-118.0 to 158.0	No	ns	0.9895
WT vs. Cas-11-/-	10.25	-127.7 to 148.2	No	ns	0.9992
WT vs. Cas-1-/-	638.3	500.3 to 776.3	Yes	****	<0.0001
WT vs. Cas-11-/-	129	-8.995 to 267.0	No	ns	0.0706
2f
Newman-Keuls multiple comparisons test	Mean Diff.	Significant?	Summary	Adjusted P Value
Media vs. T3SS-	0.2151	No	ns	0.9792
Media vs. PA103	-27.98	Yes	*	0.0497
PA103 vs. ΔT	-57.77	Yes	***	0.0005
PA103 vs. ΔT+pExoT	8.126	No	ns	0.2017
PA103 vs. ΔT+pUCP20	-68.94	Yes	***	0.0003
ΔT vs. ΔT+pExoT	65.89	Yes	***	0.0005
ΔT vs. ΔT+pUCP20	-11.17	No	ns	0.2017
ΔT+pExoT vs. ΔT+pUCP20	-77.06	Yes	***	0.0003
				0.0027
Tukey's multiple comparisons test	Mean Diff.	95.00% CI of diff.	Significant?	Summary	Adjusted P Value
Media vs. T3SS-	-0.8018	-1.382 to -0.2214	Yes	*	0.0113
Media vs. PA103	-0.2095	-0.7899 to 0.3708	No	ns	0.7095
Media vs. ΔT	0.1103	-0.4701 to 0.6907	No	ns	0.9659
Media vs. ΔT+pExoT	-0.06563	-0.6460 to 0.5147	No	ns	0.9964
Media vs. ΔT+pUCP20	0.0238	-0.5566 to 0.6042	No	ns	>0.9999
PA103 vs. ΔT	0.3198	-0.2606 to 0.9002	No	ns	0.3564
PA103 vs. ΔT+pExoT	0.1439	-0.4365 to 0.7243	No	ns	0.9068
PA103 vs. ΔT+pUCP20	0.2333	-0.3470 to 0.8137	No	ns	0.626
ΔT vs. ΔT+pExoT	-0.1759	-0.7563 to 0.4044	No	ns	0.8206
ΔT vs. ΔT+pUCP20	-0.08649	-0.6669 to 0.4939	No	ns	0.9877
ΔT+pExoT vs. ΔT+pUCP20	0.08943	-0.4909 to 0.6698	No	ns	0.9858
2g
Dunnett's multiple comparisons test	Mean Diff.	95.00% CI of diff.	Significant?	Summary	Adjusted P Value
WT vs. Cas-1 -/-	855.9	554.1 to 1158	Yes	****	<0.0001
WT vs. ASC -/-	847.9	546.0 to 1150	Yes	****	<0.0001
WT vs. NLRP1 -/-	107	-194.8 to 408.8	No	ns	0.8311
WT vs. NLRP3 -/-	149.1	-152.7 to 450.9	No	ns	0.5664
WT vs. NLRC4 -/-	866	564.2 to 1168	Yes	****	<0.0001
WT vs. AIM2 -/-	6.973	-294.9 to 308.8	No	ns	>0.9999
WT vs. Pyrin -/-	68.91	-232.9 to 370.7	No	ns	0.9744
2h
Dunnett's multiple comparisons test	Mean Diff.	95.00% CI of diff.	Significant?	Summary	Adjusted P Value
WT vs. Cas-1 -/-	510.5	294.2 to 726.8	Yes	****	<0.0001
WT vs. ASC -/-	419	202.7 to 635.3	Yes	****	<0.0001
WT vs. NLRP1 -/-	57.75	-158.5 to 274.0	No	ns	0.9567
WT vs. NLRP3 -/-	-117	-333.3 to 99.26	No	ns	0.5073
WT vs. NLRC4 -/-	533	316.7 to 749.3	Yes	****	<0.0001
WT vs. AIM2 -/-	50.75	-165.5 to 267.0	No	ns	0.9772
WT vs. Pyrin -/-	19	-197.3 to 235.3	No	ns	0.9996
2j
Tukey's multiple comparisons test	Mean Diff.	95.00% CI of diff.	Significant?	Summary	Adjusted P Value
Media vs. PA103	-5	-7.891 to -2.109	Yes	***	0.0009
PA103 vs. ΔT	-8.667	-11.56 to -5.776	Yes	****	<0.0001
PA103 vs. ΔT+pExoT	1	-1.891 to 3.891	No	ns	0.8461
ΔT vs. ΔT+pExoT	9.667	6.776 to 12.56	Yes	****	<0.0001
ΔT+pExoT vs. ΔT+pUCP20	-12.33	-15.22 to -9.442	Yes	****	<0.0001
2k
Sidak's multiple comparisons test	Mean Diff.	95.00% CI of diff.	Significant?	Summary	Adjusted P Value
PA103 vs. ΔT	1.302	0.5950 to 2.009	Yes	****	<0.0001
PA103 vs. ΔU	-0.088	-0.7950 to 0.6190	No	ns	0.9996
ΔT vs. ΔU	-1.39	-2.097 to -0.6830	Yes	****	<0.0001
T3SS - vs. ΔUΔT	0.938	0.2310 to 1.645	Yes	**	0.0048
ΔT+pExoT vs. ΔT+pUCP20	1.873	1.166 to 2.579	Yes	****	<0.0001
2i
Sidak's multiple comparisons test	Mean Diff.	95.00% CI of diff.	Significant?	Summary	Adjusted P Value
PA103 vs. ΔT	1261284	-7445217 to 9967785	No	ns	0.9912
PA103 vs. ΔT+ pUCP20	774731	-7931769 to 9481232	No	ns	0.9987
ΔT+ pUCP20 vs. ΔT + pExoT	693056	-8013445 to 9399557	No	ns	0.9991
ΔT+ pUCP20 vs. T3SS-	12496	-8694005 to 8718997	No	ns	>0.9999
2m
Sidak's multiple comparisons test	Mean Diff.	95.00% CI of diff.	Significant?	Summary	Adjusted P Value
PA103 vs. ΔT	827957	-1451909 to 3107823	No	ns	0.8216
PA103 vs. ΔT+ pUCP20	859391	-1420474 to 3139257	No	ns	0.8012
ΔT+ pUCP20 vs. ΔT + pExoT	-1083742	-3363607 to 1196124	No	ns	0.6355
ΔT+ pUCP20 vs. T3SS-	-265697	-2545563 to 2014168	No	ns	0.9969
2n
Sidak's multiple comparisons test	Mean Diff.	95.00% CI of diff.	Significant?	Summary	Adjusted P Value
PA103 vs. ΔT	-336686	-3998709 to 3325338	No	ns	0.9985
PA103 vs. ΔT+ pUCP20	99345	-3562678 to 3761368	No	ns	>0.9999
ΔT+ pUCP20 vs. ΔT+pExoT	691312	-2970712 to 4353335	No	ns	0.9764
ΔT+ pUCP20 vs. T3SS-	1039785	-2622238 to 4701808	No	ns	0.9034

## Sheet: Fig3
Fig3
3b
	Sidak's multiple comparisons test	Mean Diff.	95.00% CI of diff.	Significant?	Summary	Adjusted P Value
Media	+ NLRC4 vs. + NLRC4 S533A	14.41	-204.2 to 233.0	No	ns	0.9807
ΔUΔT	+ NLRC4 vs. + NLRC4 S533A	1395	1177 to 1614	Yes	****	<0.0001
	3c
	Sidak's multiple comparisons test	Mean Diff.	95.00% CI of diff.	Significant?	Summary	Adjusted P Value
Media	+ NLRC4 vs. + NLRC4 S533A	-0.1483	-101.3 to 101.0	No	ns	>0.9999
ΔUΔT	+ NLRC4 vs. + NLRC4 S533A	751.5	650.4 to 852.6	Yes	****	<0.0001
	3e
	Sidak's multiple comparisons test	Mean Diff.	95.00% CI of diff.	Significant?	Summary	Adjusted P Value
Media	Control siRNA vs. PKCδ siRNA	197.2	-880.8 to 1275	No	ns	0.8462
ΔUΔT	Control siRNA vs. PKCδ siRNA	5015	4135 to 5895	Yes	****	<0.0001
	3f
	Sidak's multiple comparisons test	Mean Diff.	95.00% CI of diff.	Significant?	Summary	Adjusted P Value
Media	Control siRNA vs. PKCδ siRNA	130.3	-679.8 to 940.4	No	ns	0.8782
ΔUΔT	Control siRNA vs. PKCδ siRNA	2426	1764 to 3087	Yes	****	<0.0001
	3h
	Sidak's multiple comparisons test	Mean Diff.	95.00% CI of diff.	Significant?	Summary	Adjusted P Value
Media	Mock vs. Rottlerin	204.7	-4743 to 5152	No	ns	0.9913
ΔUΔT	Mock vs. Rottlerin	14581	10542 to 18621	Yes	****	<0.0001
	3i
	Sidak's multiple comparisons test	Mean Diff.	95.00% CI of diff.	Significant?	Summary	Adjusted P Value
Media	Mock vs. Rottlerin	-0.004	-1896 to 1896	No	ns	>0.9999
ΔUΔT	Mock vs. Rottlerin	7565	6017 to 9113	Yes	****	<0.0001

## Sheet: Fig4
Fig4
From left to right
4b
Tukey's multiple comparisons test	Mean Diff.	95.00% CI of diff.	Significant?	Summary	Adjusted P Value			Tukey's multiple comparisons test	Mean Diff.	95.00% CI of diff.	Significant?	Summary	Adjusted P Value			Tukey's multiple comparisons test	Mean Diff.	95.00% CI of diff.	Significant?	Summary	Adjusted P Value			Tukey's multiple comparisons test	Mean Diff.	95.00% CI of diff.	Significant?	Summary	Adjusted P Value			Tukey's multiple comparisons test	Mean Diff.	95.00% CI of diff.	Significant?	Summary		Tukey's multiple comparisons test	Mean Diff.	95.00% CI of diff.	Significant?	Summary	Adjusted P Value
Media vs. ΔUΔT+pUCP20	-12.03	-16.32 to -7.727	Yes	***	0.0005			Media vs. ΔUΔT+pUCP20	-0.04605	-0.3271 to 0.2350	No	ns	0.9578			Media vs. ΔUΔT+pUCP20	-2.45	-3.708 to -1.192	Yes	**	0.003			Media vs. ΔUΔT+pUCP20	0.1123	-0.1635 to 0.3882	No	ns	0.5373			Media vs. ΔUΔT+pUCP20	-0.3058	-1.390 to 0.7782	No	ns		Media vs. ΔUΔT+pUCP20	-52.16	-66.20 to -38.13	Yes	***	0.0001
ΔUΔT+pUCP20 vs. ΔUΔT+pExoT(G-A+)	8.873	4.574 to 13.17	Yes	**	0.0023			ΔUΔT+pUCP20 vs. ΔUΔT+pExoT(G-A+)	0.1418	-0.1392 to 0.4228	No	ns	0.3711			ΔUΔT+pUCP20 vs. ΔUΔT+pExoT(G-A+)	3.067	1.809 to 4.325	Yes	**	0.001			ΔUΔT+pUCP20 vs. ΔUΔT+pExoT(G-A+)	-0.1009	-0.3768 to 0.1749	No	ns	0.6186			ΔUΔT+pUCP20 vs. ΔUΔT+pExoT(G-A+)	-0.3835	-1.467 to 0.7004	No	ns		ΔUΔT+pUCP20 vs. ΔUΔT+pExoT(G-A+)	51.75	37.71 to 65.79	Yes	***	0.0001
ΔUΔT+pUCP20 vs. ΔUΔT+pExoT	8.854	4.556 to 13.15	Yes	**	0.0023			ΔUΔT+pUCP20 vs. ΔUΔT+pExoT	0.01348	-0.2675 to 0.2945	No	ns	0.9996			ΔUΔT+pUCP20 vs. ΔUΔT+pExoT	2.855	1.597 to 4.113	Yes	**	0.0015			ΔUΔT+pUCP20 vs. ΔUΔT+pExoT	-0.06595	-0.3418 to 0.2099	No	ns	0.8628			ΔUΔT+pUCP20 vs. ΔUΔT+pExoT	-0.4442	-1.528 to 0.6397	No	ns		ΔUΔT+pUCP20 vs. ΔUΔT+pExoT	46.32	32.28 to 60.36	Yes	***	0.0002
4c
Tukey's multiple comparisons test	Mean Diff.	95.00% CI of diff.	Significant?	Summary	Adjusted P Value
Media vs. ΔUΔT+pUCP20	-1051	-1177 to -924.5	Yes	****	<0.0001
ΔUΔT+pUCP20 vs. ΔUΔT+pExoT	636.3	510.0 to 762.6	Yes	****	<0.0001
ΔUΔT+pUCP20 vs. ΔUΔT+pExoT(G+A-)	51	-75.31 to 177.3	No	ns	0.6812
ΔUΔT+pUCP20 vs. ΔUΔT+pExoT(G-A+)	834.5	708.2 to 960.8	Yes	****	<0.0001
4d
Tukey's multiple comparisons test	Mean Diff.	95.00% CI of diff.	Significant?	Summary	Adjusted P Value
Media vs. ΔUΔT+pUCP20	-746.2	-957.8 to -534.6	Yes	****	<0.0001
ΔUΔT+pUCP20 vs. ΔUΔT+pExoT	448.7	237.2 to 660.3	Yes	***	0.0003
ΔUΔT+pUCP20 vs. ΔUΔT+pExoT(G+A-)	117.8	-93.73 to 329.4	No	ns	0.4076
ΔUΔT+pUCP20 vs. ΔUΔT+pExoT(G-A+)	489.1	277.5 to 700.6	Yes	***	0.0001
4f
Dunnett's multiple comparisons test	Mean Diff.	95.00% CI of diff.	Significant?	Summary	Adjusted P Value
ΔUΔT+pUCP20 vs. ΔUΔT+pExoT	29	19.64 to 38.36	Yes	****	<0.0001
ΔUΔT+pUCP20 vs. ΔUΔT+pExoT(G+A-)	2.667	-6.689 to 12.02	No	ns	0.7555
ΔUΔT+pUCP20 vs. ΔUΔT+pExoT(G-A+)	27	17.64 to 36.36	Yes	****	<0.0001

## Sheet: Fig5
Fig5
5b	From left to right
Sidak's multiple comparisons test	Mean Diff.	95.00% CI of diff.	Significant?	Summary	Adjusted P Value			Sidak's multiple comparisons test	Mean Diff.	95.00% CI of diff.	Significant?	Summary	Adjusted P Value			Sidak's multiple comparisons test	Mean Diff.	95.00% CI of diff.	Significant?	Summary	Adjusted P Value			Sidak's multiple comparisons test	Mean Diff.	95.00% CI of diff.	Significant?	Summary	Adjusted P Value			Sidak's multiple comparisons test	Mean Diff.	95.00% CI of diff.	Significant?	Summary	Adjusted P Value			Sidak's multiple comparisons test	Mean Diff.	95.00% CI of diff.	Significant?	Summary	Adjusted P Value			Sidak's multiple comparisons test	Mean Diff.
Control siRNA vs. Crk siRNA	0.9674	0.6490 to 1.286	Yes	***	0.0009	Media		Control siRNA vs. Crk siRNA	0.625	0.3417 to 0.9083	Yes	**	0.0031			Control siRNA vs. Crk siRNA	0.7605	0.2332 to 1.288	Yes	*	0.0147	A-B		Control siRNA vs. Crk siRNA	-0.05031	-0.1195 to 0.01886	No	ns	0.1248			Control siRNA vs. Crk siRNA	0.8063	-3.159 to 4.771	No	ns	0.7677			Control siRNA vs. Crk siRNA	0.1426	-0.3119 to 0.5970	No	ns	0.5593			Control siRNA vs. Crk siRNA	0
Control siRNA vs. Crk siRNA	0.9796	0.6611 to 1.298	Yes	***	0.0009	ΔUΔT		Control siRNA vs. Crk siRNA	0.7599	0.4766 to 1.043	Yes	**	0.0015			Control siRNA vs. Crk siRNA	2.699	2.171 to 3.226	Yes	***	0.0001	C-D		Control siRNA vs. Crk siRNA	0.006439	-0.06273 to 0.07561	No	ns	0.9434			Control siRNA vs. Crk siRNA	19.35	15.39 to 23.32	Yes	***	0.0001			Control siRNA vs. Crk siRNA	-0.1269	-0.5814 to 0.3275	No	ns	0.6229			Control siRNA vs. Crk siRNA	0.9612
5c
Sidak's multiple comparisons test	Mean Diff.	95.00% CI of diff.	Significant?	Summary	Adjusted P Value
Control siRNA vs. Crk siRNA	119.2	-643.1 to 881.5	No	ns	0.8844	Media
Control siRNA vs. Crk siRNA	6545	5923 to 7168	Yes	****	<0.0001	ΔUΔT
5d
Sidak's multiple comparisons test	Mean Diff.	95.00% CI of diff.	Significant?	Summary	Adjusted P Value
Control siRNA vs. Crk siRNA	30	-278.5 to 338.5	No	ns	0.9385	Media
Control siRNA vs. Crk siRNA	1888	1579 to 2196	Yes	****	<0.0001	ΔUΔT
[truncated: 10 more columns]

## Sheet: Fig6
Fig6
6b
Dunnett's multiple comparisons test	Mean Diff.	95.00% CI of diff.	Significant?	Summary	Adjusted P Value
Mock Media vs. FAK inhibitor	-58.03	-331.4 to 215.4	No	ns	0.999	Media
Mock Media vs. Src inhibitor	-47.89	-321.3 to 225.5	No	ns	0.9992	Media
Mock Media vs. Lck inhibitor	-8.508	-281.9 to 264.9	No	ns	0.9999	Media
Mock Media vs. Fyn inhibitor	-43.17	-316.6 to 230.2	No	ns	0.9993	Media
Mock Media vs. Lyn inhibitor	-41.66	-315.1 to 231.7	No	ns	0.9993	Media
Mock Media vs. Abl inhibitor	-21.23	-294.6 to 252.2	No	ns	0.9997	Media
Mock Media vs. Mock Infected	-1446	-1669 to -1222	Yes	****	<0.0001
Mock Infected vs. FAK inhibitor	-153.9	-385.2 to 77.43	No	ns	0.4143	ΔUΔT
Mock Infected vs. Src inhibitor	-157.5	-388.9 to 73.76	No	ns	0.3833	ΔUΔT
Mock Infected vs. Lck inhibitor	7.837	-223.5 to 239.1	No	ns	0.9999	ΔUΔT
Mock Infected vs. Fyn inhibitor	-121.1	-352.4 to 110.2	No	ns	0.7236	ΔUΔT
Mock Infected vs. Lyn inhibitor	-33.7	-265.0 to 197.6	No	ns	0.9995	ΔUΔT
Mock Infected vs. Abl inhibitor	582.8	351.5 to 814.1	Yes	****	<0.0001	ΔUΔT
6d
Sidak's multiple comparisons test	Mean Diff.	95.00% CI of diff.	Significant?	Summary	Adjusted P Value
Control siRNA vs. Abl siRNA	234.6	-1393 to 1862	No	ns	0.9005	Media
Control siRNA vs. Abl siRNA	8380	7051 to 9709	Yes	****	<0.0001	ΔUΔT
6e
Sidak's multiple comparisons test	Mean Diff.	95.00% CI of diff.	Significant?	Summary	Adjusted P Value
Control siRNA vs. Abl siRNA	207.4	-492.4 to 907.1	No	ns	0.5911	Media
Control siRNA vs. Abl siRNA	3061	2361 to 3761	Yes	***	0.0002	ΔUΔT
6g
Unpaired t test
P value	0.0002
P value summary	***
Significantly different (P < 0.05)?	Yes
One- or two-tailed P value?	Two-tailed
t, df	t=12.78, df=4
6h
Unpaired t test
P value	<0.0001
P value summary	****
Significantly different (P < 0.05)?	Yes
One- or two-tailed P value?	Two-tailed
t, df	t=23.23, df=4
6k	From left to right
Sidak's multiple comparisons test	Mean Diff.	95.00% CI of diff.	Significant?	Summary	Adjusted P Value			Sidak's multiple comparisons test	Mean Diff.	95.00% CI of diff.	Significant?	Summary	Adjusted P Value			Sidak's multiple comparisons test	Mean Diff.	95.00% CI of diff.	Significant?	Summary	Adjusted P Value
Control siRNA vs. Crk siRNA	0.9674	0.8183 to 1.117	Yes	****	<0.0001	A-B		Control siRNA vs. Crk siRNA	0.7605	0.3133 to 1.208	Yes	**	0.0081	A-B		Control siRNA vs. Crk siRNA	-0.05031	-0.3319 to 0.2313	No	ns	0.8526	A-B
Control siRNA vs. Crk siRNA	0.6967	0.5749 to 0.8185	Yes	****	<0.0001	C-D		Control siRNA vs. Crk siRNA	3.767	3.320 to 4.214	Yes	****	<0.0001	C-D		Control siRNA vs. Crk siRNA	0.0038	-0.2261 to 0.2337	No	ns	0.9986	C-D

## Sheet: Fig7
7b	From left to right
Tukey's multiple comparisons test	Mean Diff.	95.00% CI of diff.	Significant?	Summary	Adjusted P Value			Tukey's multiple comparisons test	Mean Diff.	95.00% CI of diff.	Significant?	Summary	Adjusted P Value			Newman-Keuls multiple comparisons test	Mean Diff.	Significant?	Summary		Tukey's multiple comparisons test	Mean Diff.	95.00% CI of diff.	Significant?	Summary	Adjusted P Value			Tukey's multiple comparisons test	Mean Diff.	95.00% CI of diff.	Significant?	Summary	Adjusted P Value			Tukey's multiple comparisons test	Mean Diff.	95.00% CI of diff.	Significant?	Summary	Adjusted P Value			Tukey's multiple comparisons test	Mean Diff.	95.00% CI of diff.	Significant?	Summary
PBS vs. PA103	-0.32	-0.6143 to -0.02565	Yes	*	0.032			PBS vs. PA103	-0.03545	-0.2291 to 0.1582	No	ns	0.9782			PBS vs. PA103	-0.2197	Yes	*		PBS vs. PA103	0.02209	-0.1723 to 0.2165	No	ns	0.9964			PBS vs. PA103	-3.187	-6.144 to -0.2307	Yes	*	0.0336			PBS vs. PA103	-0.03	-0.1940 to 0.1340	No	ns	0.9716			PBS vs. PA103	-0.2167	-0.3998 to -0.03349	Yes	*
PA103 vs. ΔT	-0.4457	-0.7400 to -0.1513	Yes	**	0.0039			PA103 vs. ΔT	-0.02897	-0.2226 to 0.1647	No	ns	0.9897			PA103 vs. ΔT	-0.3967	Yes	**		PA103 vs. ΔT	0.1024	-0.09202 to 0.2969	No	ns	0.5041			PA103 vs. ΔT	-9.494	-12.45 to -6.537	Yes	****	<0.0001			PA103 vs. ΔT	-0.003333	-0.1674 to 0.1607	No	ns	>0.9999			PA103 vs. ΔT	-0.4733	-0.6565 to -0.2902	Yes	****
PA103 vs. ΔT+pUCP20	-0.5123	-0.8067 to -0.2180	Yes	**	0.0014			PA103 vs. ΔT+pUCP20	0.009755	-0.1839 to 0.2034	No	ns	0.9999			PA103 vs. ΔT+pUCP20	-0.3767	Yes	**		PA103 vs. ΔT+pUCP20	0.04981	-0.1446 to 0.2443	No	ns	0.9293			PA103 vs. ΔT+pUCP20	-13.41	-16.37 to -10.46	Yes	****	<0.0001			PA103 vs. ΔT+pUCP20	0	-0.1640 to 0.1640	No	ns	>0.9999			PA103 vs. ΔT+pUCP20	-0.4667	-0.6498 to -0.2835	Yes	****
ΔT+pUCP20 vs. ΔT+pExoT	0.61	0.3157 to 0.9043	Yes	***	0.0003			ΔT+pUCP20 vs. ΔT+pExoT	0.1306	-0.06304 to 0.3242	No	ns	0.277			ΔT+pUCP20 vs. ΔT+pExoT	0.37	Yes	***		ΔT+pUCP20 vs. ΔT+pExoT	-0.04105	-0.2355 to 0.1534	No	ns	0.9636			ΔT+pUCP20 vs. ΔT+pExoT	14.33	11.37 to 17.29	Yes	****	<0.0001			ΔT+pUCP20 vs. ΔT+pExoT	0.003333	-0.1607 to 0.1674	No	ns	>0.9999			ΔT+pUCP20 vs. ΔT+pExoT	0.4967	0.3135 to 0.6798	Yes	****
7d
Unpaired t test
P value	<0.0001
P value summary	****
Significantly different (P < 0.05)?	Yes
One- or two-tailed P value?	Two-tailed
t, df	t=6.746, df=14
7e
Unpaired t test
P value	0.0011
P value summary	**
Significantly different (P < 0.05)?	Yes
One- or two-tailed P value?	Two-tailed
t, df	t=4.101, df=14
7g
Unpaired t test
P value	<0.0001
P value summary	****
Significantly different (P < 0.05)?	Yes
One- or two-tailed P value?	Two-tailed
t, df	t=7.713, df=46
7h
Unpaired t test
P value	0.0102
P value summary	*
Significantly different (P < 0.05)?	Yes
One- or two-tailed P value?	Two-tailed
t, df	t=2.964, df=14
7i
Unpaired t test
P value	<0.0001
P value summary	****
Significantly different (P < 0.05)?	Yes
One- or two-tailed P value?	Two-tailed
t, df	t=6.263, df=14
[truncated: 8 more columns]

## Sheet: Suppl. Fig. 1
Supplementary Fig. 1
							S1b
S1a
Tukey's multiple comparisons test	Mean Diff.	95.00% CI of diff.	Significant?	Summary	Adjusted P Value		Tukey's multiple comparisons test	Mean Diff.	95.00% CI of diff.	Significant?	Summary	Adjusted P Value
PBS vs. PAK	-1034	-2004 to -62.99	Yes	*	0.0286		PBS vs. PAK	-1754	-2540 to -968.9	Yes	****	<0.0001
PAK vs. ΔT	-1669	-2598 to -739.5	Yes	****	<0.0001		PAK vs. ΔT	-1031	-1817 to -246.0	Yes	**	0.0024
ΔS vs. ΔT	-1599	-2569 to -627.8	Yes	****	<0.0001		ΔS vs. ΔT	-1153	-1939 to -367.8	Yes	**	0.004
ΔSΔT vs. T3SS-	1911	901.0 to 2922	Yes	****	<0.0001		ΔSΔT vs. T3SS-	1593	807.3 to 2378	Yes	****	<0.0001
ΔSΔT + pExoT vs. ΔSΔT + pUCP20	-1761	-2772 to -751.1	Yes	****	<0.0001		ΔSΔT + pExoT vs. ΔSΔT + pUCP20	-1307	-2092 to -521.2	Yes	****	<0.0001
S1c
Tukey's multiple comparisons test	Mean Diff.	95.00% CI of diff.	Significant?	Summary	Adjusted P Value
PBS vs. PA103	-1217	-2209 to -224.8	Yes	*	0.0117
PA103 vs. ΔT	-1320	-2312 to -327.7	Yes	**	0.0059
PA103 vs. ΔT+ pUCP20	-861.6	-1854 to 130.7	No	ns	0.1087
PA103 vs. ΔT+pExoT	466.7	-525.6 to 1459	No	ns	0.6302
ΔT+ pUCP20 vs. ΔT+pExoT	1328	336.0 to 2321	Yes	**	0.0056
S1d
Tukey's multiple comparisons test	Mean Diff.	95.00% CI of diff.	Significant?	Summary	Adjusted P Value
PBS vs. PA103	-1051	-2011 to -91.93	Yes	*	0.0275
PA103 vs. ΔT	-1991	-2951 to -1032	Yes	****	<0.0001
ΔT+ pUCP20 vs. ΔT+pExoT	1456	496.5 to 2416	Yes	**	0.0017
S1e
Tukey's multiple comparisons test	Mean Diff.	95.00% CI of diff.	Significant?	Summary	Adjusted P Value
PBS vs. PAK	-1046	-1971 to -121.5	Yes	*	0.0219
PAK vs. ΔT	-1409	-2333 to -484.1	Yes	**	0.0016
ΔT+ pUCP20 vs. ΔT+pExoT	1312	387.7 to 2237	Yes	**	0.0032

## Sheet: Suppl. Fig. 2
Suppl. Fig. 2
S1b							S1d
Tukey's multiple comparisons test	Mean Diff.	95.00% CI of diff.	Significant?	Summary	Adjusted P Value		Tukey's multiple comparisons test	Mean Diff.	95.00% CI of diff.	Significant?	Summary	Adjusted P Value
PBS vs. PAK	-102.3	-149.7 to -54.86	Yes	****	<0.0001		PBS vs. PAK	-7.52	-13.99 to -1.052	Yes	*	0.0107
PAK vs. ΔT	-55.61	-104.7 to -6.569	Yes	*	0.0141		PAK vs. ΔT	-8.011	-14.48 to -1.542	Yes	**	0.0048
ΔS vs. ΔT	-51.36	-97.30 to -5.417	Yes	*	0.0165		ΔS vs. ΔT	-8.927	-15.39 to -2.458	Yes	***	0.0009
ΔSΔT vs. T3SS-	84.92	38.49 to 131.4	Yes	****	<0.0001		ΔSΔT vs. T3SS-	11.6	4.915 to 18.29	Yes	****	<0.0001
ΔSΔT+ pExoT vs. ΔSΔT+ pUCP20	-77.37	-124.4 to -30.33	Yes	****	<0.0001		ΔSΔT + pExoT vs. ΔSΔT + pUCP20	-10.9	-17.37 to -4.430	Yes	****	<0.0001

## Sheet: Suppl. Fig. 3
Suppl. Fig. 3
S3a							S3b
Tukey's multiple comparisons test	Mean Diff.	95.00% CI of diff.	Significant?	Summary	Adjusted P Value		Tukey's multiple comparisons test	Mean Diff.	95.00% CI of diff.	Significant?	Summary	Adjusted P Value
Media vs. PAK	-1225	-1930 to -520.3	Yes	***	0.0009		Media vs. PAK	-866.4	-1276 to -457.0	Yes	***	0.0001
PAK vs. ΔT	-881	-1586 to -176.3	Yes	*	0.0121		PAK vs. ΔT	-544.9	-954.3 to -135.4	Yes	**	0.0077
ΔSΔT vs. ΔSΔT+pExoT	923	218.3 to 1628	Yes	**	0.0087		ΔSΔT vs. ΔSΔT+pExoT	671.8	262.4 to 1081	Yes	**	0.0014
ΔSΔT vs. T3SS-	1694	988.9 to 2398	Yes	****	<0.0001		ΔSΔT vs. T3SS-	1304	894.2 to 1713	Yes	****	<0.0001
ΔSΔT+pExoT vs. T3SS-	770.7	65.91 to 1475	Yes	*	0.0295		ΔSΔT+pExoT vs. T3SS-	631.8	222.4 to 1041	Yes	**	0.0024
S3d
Tukey's multiple comparisons test	Mean Diff.	95.00% CI of diff.	Significant?	Summary	Adjusted P Value
Media vs. PA103	-6	-8.586 to -3.414	Yes	****	<0.0001	A-B
PA103 vs. ΔT	-12	-14.59 to -9.414	Yes	****	<0.0001	B-C
ΔT+pExoT vs. ΔT+pUCP20	-7.333	-9.919 to -4.748	Yes	****	<0.0001	D-E
ΔT+pUCP20 vs. T3SS-	15.33	12.75 to 17.92	Yes	****	<0.0001	E-F
S3e
Dunnett's multiple comparisons test	Mean Diff.	95.00% CI of diff.	Significant?	Summary	Adjusted P Value
WT vs. Cas-1 -/-	1156	828.4 to 1484	Yes	****	<0.0001
WT vs. ASC -/-	1148	820.3 to 1476	Yes	****	<0.0001
WT vs. NLRP1 -/-	67.09	-260.5 to 394.7	No	ns	0.9856
WT vs. NLRP3 -/-	269	-58.59 to 596.7	No	ns	0.1325
WT vs. NLRC4 -/-	1166	838.6 to 1494	Yes	****	<0.0001
WT vs. AIM2 -/-	6.916	-320.7 to 334.6	No	ns	>0.9999
WT vs. Pyrin -/-	119.2	-208.5 to 446.8	No	ns	0.8155
S3f
Tukey's multiple comparisons test	Mean Diff.	95.00% CI of diff.	Significant?	Summary	Adjusted P Value
PAK vs. ΔT	1.702	1.301 to 2.103	Yes	****	<0.0001
PAK vs. ΔSΔT	1.928	1.527 to 2.329	Yes	****	<0.0001
PAK vs. T3SS-	1.386	0.9847 to 1.787	Yes	****	<0.0001
PAK vs. ΔSΔT+pUCP20	2.139	1.739 to 2.540	Yes	****	<0.0001
PAK vs. ΔS	0.8474	0.4465 to 1.248	Yes	****	<0.0001
ΔS vs. ΔT	0.8545	0.4535 to 1.255	Yes	****	<0.0001
ΔSΔT vs. T3SS-	-0.5421	-0.9430 to -0.1412	Yes	**	0.0019
ΔSΔT + pExoT vs. ΔSΔT + pUCP20	1.163	0.7624 to 1.564	Yes	****	<0.0001
S3g
Tukey's multiple comparisons test	Mean Diff.	95.00% CI of diff.	Significant?	Summary	Adjusted P Value
PAK vs. ΔS	4062313	-4724697 to 12849323	No	ns	0.7837
PAK vs. ΔT	4145330	-4641680 to 12932339	No	ns	0.7668
PAK vs. ΔSΔT	2673704	-6113306 to 11460714	No	ns	0.9687
PAK vs. T3SS-	2429118	-6357891 to 11216128	No	ns	0.9815
PAK vs. ΔSΔT+pExoT	4743364	-4043646 to 13530374	No	ns	0.6335
PAK vs. ΔSΔT+pUCP20	2703145	-6083865 to 11490154	No	ns	0.9668
ΔS vs. ΔT	83017	-8703993 to 8870026	No	ns	>0.9999
ΔS vs. ΔSΔT	-1388609	-10175619 to 7398401	No	ns	0.9994
ΔS vs. T3SS-	-1633195	-10420204 to 7153815	No	ns	0.9983
ΔS vs. ΔSΔT+pExoT	681051	-8105959 to 9468061	No	ns	>0.9999
ΔS vs. ΔSΔT+pUCP20	-1359168	-10146178 to 7427841	No	ns	0.9995
ΔT vs. ΔSΔT	-1471626	-10258635 to 7315384	No	ns	0.9991
ΔT vs. T3SS-	-1716211	-10503221 to 7070798	No	ns	0.9977
ΔT vs. ΔSΔT+pExoT	598034	-8188975 to 9385044	No	ns	>0.9999
ΔT vs. ΔSΔT+pUCP20	-1442185	-10229194 to 7344825	No	ns	0.9992
ΔSΔT vs. T3SS-	-244586	-9031595 to 8542424	No	ns	>0.9999
ΔSΔT vs. ΔSΔT+pExoT	2069660	-6717350 to 10856670	No	ns	0.9927
ΔSΔT vs. ΔSΔT+pUCP20	29441	-8757569 to 8816450	No	ns	>0.9999
T3SS- vs. ΔSΔT+pExoT	2314246	-6472764 to 11101255	No	ns	0.9859
T3SS- vs. ΔSΔT+pUCP20	274027	-8512983 to 9061036	No	ns	>0.9999
ΔSΔT+pExoT vs. ΔSΔT+pUCP20	-2040219	-10827229 to 6746790	No	ns	0.9933
S3h
Unpaired t test
P value	0.0005
P value summary	***
Significantly different (P < 0.05)?	Yes
One- or two-tailed P value?	Two-tailed
t, df	t=5.655, df=8
S3i
Sidak's multiple comparisons test	Mean Diff.	95.00% CI of diff.	Significant?	Summary	Adjusted P Value
WT vs. NLRC4 -/-	-1.218	-2.158 to -0.2778	Yes	**	0.007
WT vs. NLRC4 -/-	-1.263	-1.835 to -0.6913	Yes	****	<0.0001
WT vs. NLRC4 -/-	-0.8508	-1.386 to -0.3157	Yes	***	0.0008

[truncated: 7 more sheets: Suppl. Fig. 4, Suppl. Fig. 5, Suppl. Fig. 6, Suppl. Fig. 8, Suppl. Fig. 9, Suppl. Fig. 10, Suppl. Fig. 11]
