# Supplementary material for: CrkII/Abl phosphorylation cascade is critical for NLRC4 inflammasome activity and is blocked by Pseudomonas aeruginosa ExoT
Source: Nat Commun. 2022 Mar 11;13:1295. doi: 10.1038/s41467-022-28967-5 (PMC8917168; doi:10.1038/s41467-022-28967-5)
Supplement: Supplementary file 5 — Source Data [file 41467_2022_28967_MOESM5_ESM.xlsx]

## Sheet: Fig 1 
Fig 1
a										b
PBS	PA103	ΔU	ΔT	ΔUΔT	T3SS-	ΔUΔT + pExoT	ΔUΔT + pUCP20			PBS	PA103	ΔU	ΔT	ΔUΔT	T3SS-	ΔUΔT + pExoT	ΔUΔT + pUCP20
729.17	1057.29	1929.69	2088.54	2410.42	1608.33	2155.99	2890.42			2100	2812.5	2212.5	5700	5112.5	1700	2198.73	6102.56
747.4	1015.63	1815.89	2020.83	2927.08	1541.67	2426.04	2527.08			2130	2962.5	2287.5	5850	4262.5	1812.5	2252.85	4262.5
1246.88	1541.67	2097.92	2552.08	1656.25	1645	2297.66	2056.25			2100	2900	1800	3475	4075	1675	1780.06	4075
1101.04	1583.33	2028.65	2791.67	2425	1300	2262.24	2425			2100	3150	2025	3850	4425	1600	2227.22	3925.49
904.17	2088.54	1954.43	2505.21	2666.67	1503.33	1912.5	2666.67			3330	2962.5	1725	3900	2475	1425	1879.75	3975.39
998.96	2020.83	1914.85	2411.46	2859.38	1900	2001.04	2859.38			3360	2887.5	1875	3712.5	3662.5	1700	1586.39	2662.5
1142.92	2052.08	2305.73	3229.17	3322.92	1605	1850.52	3322.92			3480	3525	2250	3600	4900	1600	1557.91	4900
1443.75	1791.67	2355.21	2916.67	3520.83	1307.5	1381.25	3520.83			3180	3300	2250	3525	3150	1675	2158.86	3150
1064.58	1140.63	1078.65	2223.96	1427.08	1545.8	1713.28	3027.08			1890	3000	2550	3337.5	3337.5	1700	2198.73	3337.5
1097.4	994.79	1138.02	2197.92	2279.17	1620	2063.02	2279.17			1830	3187.5	2737.5	3300	3262.5	1812.5	2252.85	3262.5
1134.41	1468.75	1632.81	2885.42	2375	1704.93	1813.4	2375			2700	3450	2475	3400	4950	1460	2780.06	4950
1059.58	1375	1603.13	2760.42	2406.25	1740	1465.17	2406.25			2280	3600	2475	4550	3600	1800	2227.22	3600
718.23	1187.5	742.19	1546.88	2134.38	1375	1276.81	2134.38			2280	2212.5	2025	5962.5	5212.5	1427.5	1879.75	5212.5
721.88	1125	925.26	1526.04	2697.92	1510	1740.38	2697.92			2190	2062.5	2175	4537.5	4287.5	1200	1586.39	2287.5
998.96	1635.42	1316.15	2416.67	2039.58	1379.17	1954.05	2039.58			2060	3025	1800	5650	5025	1450	2561.7	5025
1312.5	1572.92	1385.42	2458.33	2000	1758.33	2005.25	2000			2000	3100	2175	2725	3800	1175	2158.86	4800
c	Representative images of full wounds associated with Fig.1c
d										f
PBS	PA103	ΔU	ΔT	ΔUΔT	T3SS-	ΔUΔT+ pExoT	ΔUΔT+ pUCP20			PBS	PA103	ΔU	ΔT	ΔUΔT	T3SS-	ΔUΔT+ pExoT	ΔUΔT+ pUCP20
17	92	116.2	162	156	170	96	196			30.4348	40.0881	36.0324	80.2395	78.2609	25	36.7347	55.8139
18	98	89.6	175	225	87	64	185			29.6296	40.3292	56.338	73.4375	80.3571	25.5319	27.0936	81
17	136	106.4	76	357	83	76	257			22.2222	45.0704	40.2985	79.7688	67.1875	34.3182	45.2261	64.2857
27	85	79.8	158	141	163	47	141			39.2405	30.6569	36.4865	69.7368	60.8696	31.5789	47.8947	78.9474
39	111	95.2	108	287	109	68	312			29.3478	54.1667	26.1225	80	65.3846	20.5882	42.0561	62.5
14	136	123.2	111	360	62	88	360			21.3125	57.0707	39.7059	89.6907	73.4694	42.6573	37.7049	67.7419
11	132	84	119	190	56	60	190			28.5442	36.5385	48.4444	65.7534	62.6866	40	63.1313	71.6511
42	110	86.8	107	92	126	62	192			24.8246	50.3456	35.4839	72.7273	77.2727	20	19	77.1028
22	83	79.8	109	229	39	62	229					19.3182	75.3623	73.5849	47.5728	36.3322	71.7241
11	90	67.2	146	155	97	48	155					27.8688		82.8571		26.6667	78.5388
27	99	98	87	268	63	70	268					30.2326				61.5686	71.3513
15	110	85.4	133	253	81	126	253					56.6901				16.2393
15	80	148.4	117	128	54	77	128					30.3798				49.2386
20	95	107.8	144	152	75	34	82					67.5				50.6912
20	102	47.6	147	82	123	45	82					34
21	46	63	191	129	33	41	129					43.038
17	138	57.4	89	93	33	50	93					27.2727
21	70	70	178	199	26	53	199
34	73	74.2	145	123	27	51	165
14	120	71.4	112	79	54	53	79
16	116	74.2	94	110	85	59	110
28	55	82.6	165	219	26	54	219
57	135	75.6	198	177	97	53	177
63	67	74.2	196	157	21	120	157
29	120	168	133	160	29	74	160
35	107	103.6	150	152	117	58	152
12	145	81.2	193	133	87	80	133
38	106	112	137	154	34	77	154
25	96	107.8	191	235	86	97	235
27	148	135.8	223	115	109	84	115
36	79	117.6	218	161	28	81	161
32		113.4	216	133	69	101	133
26		141.4	213	185	107	85	185
21		119	209	96		65	196
21		91	191	114		94	114
32		131.6	109	165		74	165
50		103.6	119	108		83	108
21		116.2	188	92		95	92
21		133	103	100		94	100
17		131.6	144	85		70	185
33		98	111	163		68	163
32		95.2	103	129
27			97	215
17			126	166
42				142
31				161
29				139
31				124
19				125
28				135
26				113
35				155
				147
				158
				126
				221
				205
				234
g
PBS	PA103	ΔT	ΔU	ΔUΔT	ΔUΔT+ pUCP20	ΔUΔT+ pExoT	T3SS-
1.11	1.73	4.158	2.674	4.394	5.905	3.261	2.446
1.641	2.285	5.342	2.92	6.898	4.512	4.322	3.156
2.062	3.284	4.947	3.242	4.072	7.484	2.584	3.584
1.452	2.865	6.677	3.845	5.442	6.823	4.624	1.265
1.364	3.021	5.905	2.968	6.324	6.231	5.128	1.624

## Sheet: Supplementary Fig. 1
Supplementary Fig. 1
a										b
PBS	PAK	ΔS	ΔT	ΔSΔT	T3SS-	ΔSΔT + pExoT	ΔSΔT + pUCP20			PBS	PAK	ΔS	ΔT	ΔSΔT	T3SS-	ΔSΔT + pExoT	ΔSΔT + pUCP20
1251.2	3920	1256	5552	3200	987	1996	3376			1005.45	3320.22	4974.36	4219.44	4342.76	2954.8	3241.98	4342.76
1360	3800	4592	4192	3784	2184	1876	3088			1961.43	3008.95	3027.47	3366.33	4023.46	3043.53	3771.62	4023.46
1688	3800	2560	4096	2688	2120	2560	4528			2563.94	3306.38	3412.44	4053.43	4547.37	3026.28	2431.57	4547.37
1680	2192	2840	5712	2192	1792	1840	2592			2697.68	3094.26	3269.49	4071.88	3961.2	3370.94	3269.49	3961.2
1920	2272	3696	5856	4544	1968	1696	4544			3239.52	4674.62	4569.83	5337.71	5683.56	2784.34	2569.83	5683.56
2040	2272	2448	3256	4336	2032	2448	4736			3055.06	2778.38	3504.67	5130.19	5245.48	2592.37	3504.67	5245.48
1800	3232	2592	4984	4432	1696	2792	4432			2909.8	3624.57	3144.98	4837.37	4058.04	3781.36	3144.98	4058.04
1792	1424	2816	3952	3840	1248	2816	3840			1232.6	3878.2	3168.04	4436.18	4832.08	3144.98	3168.04	3832.08
1772	2328	3560	4648	3376	1340	1560	3200			1266.59	4476.05	2957.27	5695.09	4265.56	3066.59	2957.27	4265.56
1872	2336	2096	4960	3088	1416	1256	5784			1193.4	4542.24	3241.98	5637.45	3977.34	2939.77	2974.36	3977.34
1232	2096	2096	3600	4528	2200	2592	2688			1127.21	4025.76	3771.62	5091	4976.75	2480.94	3027.47	3976.75
	2712		3056							1630.37	4205.61	4431.57	5436.85	4640.11	2254.98	2812.44	4640.11
	2808		3024
c										d						e
PBS	PA103	ΔT	ΔT+ pUCP20	ΔT+pExoT						PBS	PA103	ΔT	ΔT+ pUCP20	ΔT+pExoT		PBS	PAK	ΔT	ΔT+ pUCP20	ΔT+pExoT
2422.8	3716	4914	4814.6	2598.8						840.8	1752.4	3578	3920.8	2538.4		2422.8	3440.8	4842	4988.4	3468
2194	3396	4782	4427	3074.8						696	1258	2670	3260.8	2062.4		2194	3141.6	4274	4228.4	3188
2379.5	3482.5	4485.5	3488.5	3491.5						796.6	2057.8	4297	4391.8	2825.4		2462.6	3551	3721	4559.4	3559
1651.6	4036	5046	5202.2	2122.8						985.6	2246.8	4486	4580.8	3014.4		1651.6	2740	5410	5748.4	3748
2568.5	2671.5	4674.5	3677.5	3680.5						985.6	2246.8	4486	4580.8	3014.4		2244.6	3333	5003	5341.4	4341
f
PA103	PAK
5.09334	6.61988
4.63412	7.32781
5.47246	6.8228
4.72675	6.66251
6.06131	6.78162

## Sheet: Supplementary Fig. 2
Supplementary Fig. 2
a
	Representative images of full wounds associated with Supplementary Fig. 2a
b										d
PBS	PAK	ΔS	ΔT	ΔSΔT	T3SS-	ΔSΔT+ pExoT	ΔSΔT+ pUCP20			PBS	PAK	ΔS	ΔT	ΔSΔT	T3SS-	ΔSΔT + pExoT	ΔSΔT + pUCP20
17	292	83	162	156	170	96	196			18.129	36.129	19.229	41.2844	24.7191	27.1967	19.229	47.8481
18	89	164	175	225	87	64	185			16.4286	28.4286	24.4286	29.8077	27.1845	33.3333	24.4286	31.4286
17	136	176	176	357	83	76	257			23.2558	23.2558	23.2558	29.375	37.2549	22.9508	23.2558	30.303
27	185	57	158	141	163	47	141			16.4375	23.4375	33.4375	32.1429	38.4615	24.0876	23.4375	34.2857
39	111	168	108	287	109	68	312			22.8767	32.8767	32.8767	35.2	26.9231	24.6835	32.8767	37
14	136	188	111	360	62	88	360			17.5	27.5	27.5	30	36.6667	25	27.5	24.2857
11	132	160	119	190	56	60	190			16.6667	26.6667	24.6667	35.8491	35.7692	13.1387	24.6667	23.2143
42	110	162	167	92	126	62	192			17.551	27.551	27.551	43.0894	26.6667	13.3333	27.551	23.9669
22	83	157	109	329	39	62	229			24.0909	34.0909	24.0909	37.8788	36.9492	16.9492	24.0909	28.1481
11	190	148	146	155	97	48	155			18.6047	38.6047	28.6047	43.6893	42.2034	18.6441	18.6047	42.2034
27	99	170	187	268	63	70	268			30.9091	30.9091	40.9091	42.7143	43.3333	24.6154	40.9091	43.3333
15	110	261	133	253	81	126	253			31.25	31.25	31.25	33.0579	29.3103	17.8571	31.25	29.3103
15	180	106	117	28	54	77	28			20.339	20.339	20.339	34.4828	31.1475	26.1364	20.339	31.1475
20	95	577	144	152	75	34	82			21.5385	21.5385	21.5385	34.0909	20.8955	17.5258	21.5385	20.8955
20	60	434	437	432	223	245	282			14.2857	34.2857	24.2857	23.5772	48.8679	18.8679	24.2857	48.8679
21	86	245	191	35	33	41	29			13.9535	33.9535	23.9535	28.8732	62.2642	25.3968	13.9535	68.2642
17	138	41	189	93	33	50	93			21.1765	21.1765	31.1765	35.2143	47.8481	17.1875	21.1765	24.7191
21	70	50	278	199	26	53	199			18.2353	28.2353	28.2353	28.3333	31.4286	25.3846	18.2353	27.1845
34	73	53	145	23	27	51	65			13.9785	32.9785	23.9785	30.5882	30.303	19.2982	13.9785	27.2549
14	120	51	112	79	54	53	79			18.169	28.169	21.169	36.9048	34.2857	56.8966	21.169	38.4615
16	161	53	194	110	85	59	110			23.8095	23.8095	23.8095	34.1176	37	15.7143	23.8095	26.9231
28	55	59	165	219	26	54	219			18.3007	18.3007	28.3007	37.6068	24.2857	7.80142	18.3007	36.6667
57	153	354	198	277	97	53	77			10.8642	12.8642	18.8642	39.7727	23.2143		18.8642	35.7692
43	167	83	196	312	21	120	157			20.7692	20.7692	20.7692	42.7692	23.9669		20.7692	26.6667
29	120	120	323	160	29	74	160			18.4211	18.4211	28.4211	35.3846	28.1481		18.4211	36.9492
35	107	74	150	252	117	58	52
12	154	58	193	133	87	80	133
38	106	80	237	154	34	77	154
25	96	77	191	235	86	97	235
27	148	97	223	115	109	84	115
36	179	84	218	161	28	81	161
32	168	81	216	133	69	101	133
26	109	91	213	185	107	85	185
21		85	209	96		65	96
21		65	191	114		94	114
32		94	109	165		74	165
20		74	119	108		83	108
21		83	188	92		95	92
21		95	103	100		94	100
17		94	434	285		70	85
33		70	111	63		68	63
32		125	213	129
27			187	215
17			126	66
42				42
31				161
29				139
31				24
19				25
28				135
26				113
35				55
				47
				158
				126
				221
				205
				234

## Sheet: Fig 2
Fig 2
a								b
Media	PA103	ΔT	ΔT+pUCP20	ΔT+pExoT	T3SS-			Media	PA103	ΔT	ΔT+pUCP20	ΔT+pExoT	T3SS-
74.8	364.1	745.8	602.9	327.7	68.8			20.75	289.4	1005.9	807.3	468.3	84.9
61.75	333.4	783.9	846.9	412.7	82.58			50.75	389.4	862.9	963.3	510.7	67.5
48.7	394.8	707.7	724.9	497.7	55.02			35.75	189.4	719.9	651.3	425.9	50.3
c								d									f
Uninfected				PA103					Uninfected				PA103				Cas-1 (p20)
WT	Cas-1-/-	Cas-11-/-		WT	Cas-1-/-	Cas-11-/-			WT	Cas-1-/-	Cas-11-/-		WT	Cas-1-/-	Cas-11-/-		Media	T3SS-	PA103	ΔT	ΔT+pExoT	ΔT+pUCP20
119	180.707	195.56		1147.62	272.607	990.26			163.256	127.5	153.49		957.62	288.064	850.58		0	0	32.088	94.3868	25.622	88.1048
60.612	81.2934	88.44		1019	113.393	729.74			66.744	62.5	56.51		820.38	213.416	669.42		0	0	25.8695	79.1067	16.0836	107.73
177.388	131	142.895		890.38	193.945	860.654			115.752	95.823	105		889	250.74	760
																	Cas-1 (p45)
																	Media	T3SS-	PA103	ΔT	ΔT+pExoT	ΔT+pUCP20
g									h								1	1.74298	1.30694	0.965484	1.20714	1.13457
																	1	1.86058	1.1121	0.813924	0.924121	0.817829
WT	Cas-1 -/-	ASC -/-	NLRP1 -/-	NLRP3 -/-	NLRC4 -/-	AIM2 -/-	Pyrin -/-		WT	Cas-1 -/-	ASC -/-	NLRP1 -/-	NLRP3 -/-	NLRC4 -/-	AIM2 -/-	Pyrin -/-
1019.56	113.393	220.707	912.58	779.52	209.871	1012.64	1125.09		751	300	496	834	923	223	794	696
1247.62	212.607	171.95	1075.34	960.48	153.43	1055.75	774.908		607	161	317	686	746	246	733	817
790.38	163.84	121.293	748.663	870.24	96.1291	968.248	950.82		687	231	327	787	828	128	701	727
									982	293	211	489	998	298	596	711
h
	% of foci	SD	# cells
Media	0	0	200
PA103	5	2	200
ΔT	14	2	200
ΔT+pExoT	4	2	200
ΔT+pUCP20	16	3	200
T3SS-	0	0	200
h	log10							i							j							k
PA103	ΔT	ΔU	ΔT+pExoT	ΔT+pUCP20	ΔUΔT	T3SS -		PA103	ΔT	ΔT+ pUCP20	T3SS-	ΔT + pExoT			PA103	ΔT	ΔT+ pUCP20	T3SS-	ΔT + pExoT			PA103	ΔU	ΔT	ΔT+ pUCP20	T3SS-	ΔT+pExoT
4.42	3.74	4.69	5.716	3.5563	3.6	4.01		8.07927e+06	1.04671e+06	4.99214e+06	1.22177e+06	1.25207e+06			604167	103788	2.25396e+06	278970	49030.2			1585678	701357	299598	3873240	132506	332898
4.69	3.03	4.8	5.90309	3.07918	2.72	3.9		1.67343e+06	692231	8.82353e+06	4.20277e+06	2.25664e+06			567591	1.23774e+06	23577.2	144192	71908.6			113821	8940972	2352941	179739	340909	1143695
4.96	3.3	5.3	4.38021	3.68124	3.36	4.38		8.43447e+06	1.16154e+07	1.14309e+06	1.61017e+06	1.37119e+06			414179	1.03993e+06	183983	52050.5	1.02543e+06			2760417	3642987	1410256	366876	45454.6	257634
4.6	3.9	4.72	5.83	3.86	3.8	4.48		498138	285836	627615	8.50168e+06	7.93426e+06			5.19802e+06	47883.1	988614	257491	1.23428e+06			647936	610190	2391800	290616	32461.2	210997
5.26	3.45	4.86	5.46	3.75	3.56	3.96									1.26634e+06	913462	40566	4.45121e+06	1.11253e+06
															1.26963e+06	478261	179907	575153	7578125
															762643	288244	138298	165146	1.16319e+06
															696108	45717.6	94650.2	104918	338983

## Sheet: Fig 3.
Fig 3
b	IL-1β				c	IL-18
Media		ΔUΔT				Media		ΔUΔT
+ NLRC4	+ NLRC4 S533A	+ NLRC4	+ NLRC4 S533A			+ NLRC4	+ NLRC4 S533A	+ NLRC4	+ NLRC4 S533A
229.9	200.367	1779.95	349.88			0.069336	0.157776	1042.63	326.38
148.88	236.727	1886.21	513			0.065484	0.351936	1107.37	362.65
290.316	188.778	2008.66	626.56			0.127694	0.197851	1202.29	408.73
e
Media		ΔUΔT			f	Media		ΔUΔT
Control siRNA	PKCδ siRNA	Control siRNA	PKCδ siRNA			Control siRNA	PKCδ siRNA	Control siRNA	PKCδ siRNA
358.1	136.4	6660	1714			194.3	0.115	3050	1058
231.9	59.21	7190	1485.4			66.49	0.11	3696	1041
		5962	1568					3915	1285
h
Media		ΔUΔT			i	Media		ΔUΔT
Mock	Rottlerin	Mock	Rottlerin			Mock	Rottlerin	Mock	Rottlerin
367.5	73.3	19290	4480			0.108	0.114	15950	7184
131.7	16.51	21490	4760			0.102	0.104	15100	9070
		15862	3658					16200	8300

## Sheet: Supplementary Fig. 3
Supplementary Fig. 3
a								b
Media	PAK	ΔT	ΔSΔT	ΔSΔT+pExoT	T3SS-			Media	PAK	ΔT	ΔSΔT	ΔSΔT+pExoT	T3SS-
72	1297	2178	1773	850	79.34			83	949.404	1494.3	1397.84	726	94.1569
92	1397	2694	2090	988	81.74			92	1122.6	1672.01	1629.88	861	95.9137
52	1197	1662	1456	712	76.94			74	776.204	1316.58	1165.79	591	92.4001
d
	% of foci	SD	# cells
Media	0	0	200
PA103	7	3	200
ΔT	18	4	200
ΔT+pExoT	8	3	200
ΔT+pUCP20	15	4	200
T3SS-	0	0	200
e
WT	Cas-1 -/-	ASC -/-	NLRP1 -/-	NLRP3 -/-	NLRC4 -/-	AIM2 -/-	Pyrin -/-
1519.62	363.607	371.707	1452.34	1250.48	353	1512.87	1400.09
1675.62	462.607	450.707	1580.34	1370.48	439.871	1655.75	1625.09
1362.38	263.393	291.293	1323.66	1129.52	266.129	1368.25	1174.91
f											g
PAK	ΔT	ΔS	ΔT+pExoT	ΔT+pUCP20	ΔSΔT	ΔSΔT + pExoT	ΔSΔT + pUCP20	T3SS -			PAK	ΔT	ΔSΔT	T3SS-	ΔSΔT+pExoT	ΔSΔT+pUCP20
5.74473	4.4668	5.05488	5.38021	4.38021	3.98656	5.45488	4.01264	4.76975			1277778	1046713	4992139	3221766	1252066	5091982
6.35907	4.29287	5.30315	5.83251	4.84716	3.98352	5.30315	4.29287	4.5724			8079269	8434466	8823529	4202773	2256637	8647058
5.92082	4.51395	5.07792	5.20412	4.77815	4.02754	5.44463	4.51395	4.41941			16734280	498138	1371191	1610170	3143092	1439751
5.88801	4.15761	5.24667	5.7256	4.85622	4.05595	5.24667	4.09604	4.94839			1161539	692231	1371191	8501684	1.62762e+06	1261496
5.99327	3.96529	4.9862	5.6234	4.23542	4.21356	5.56802	4.28547	4.26785
h	D1		D2		D3
	WT	NLRC4 -/-	WT	NLRC4 -/-	WT	NLRC4 -/-
	4.42	6.20022	6.78	9.27	3.88081	5.66276
	4.69	5.56223	7.08	9.05	3.85733	5.73239
	4.96	6.44097	8.6	9.13	4.90309	5.94448
	4.6	5.81153	8.56	9.22	4.88081	5.96379
	5.26		8.1	9.26	4.77815	5.91381
			7.87	9.33	4.76343	5.90309
			8.29	9.32	5.81954	5.95424
			8.31	7.84	5.88081	5.20412
			8.03	10.45	4.92428	6.83251
			8	10.43	4.85733	6.85733
			8.52	9.15	5.77815	5.53148
			8.37	9.22	5.94448	5.66276
						5.81954
						5.88081
						5.60206
						5.50515
i
PA103	PAK
5.09334	6.61988
4.63412	7.32781
5.47246	6.8228
4.72675	6.66251
6.06131	6.78162

## Sheet: Fig 4.
Fig 4
b	p-PKCδ
	Media	ΔUΔT+pUCP20	ΔUΔT+pExoT(G-A+)	ΔUΔT+pExoT(G+A-)	ΔUΔT+pExoT
	1	12.505	4.74612	13.1449	4.76764
	1	13.5471	3.55959	10.3937	3.57573
	PKCδ
	Media	ΔUΔT+pUCP20	ΔUΔT+pExoT(G-A+)	ΔUΔT+pExoT(G+A-)	ΔUΔT+pExoT
	1	1.04382	0.9235	0.879693	1.02206
	1	1.1504	0.987164	0.969517	1.14521
	p-NLRC4
	Media	ΔUΔT+pUCP20	ΔUΔT+pExoT(G-A+)	ΔUΔT+pExoT(G+A-)	ΔUΔT+pExoT
	1	3.9261	0.415561	2.55824	0.558804
	1	2.97333	0.350501	2.81554	0.631095
	NLRC4
	Media	ΔUΔT+pUCP20	ΔUΔT+pExoT(G-A+)	ΔUΔT+pExoT(G+A-)	ΔUΔT+pExoT
	1	0.833058	0.927785	0.980649	1.02423
	1	0.942291	1.04944	1.0052	0.88301
	Cas-1 p20
	Media	ΔUΔT+pUCP20	ΔUΔT+pExoT(G-A+)	ΔUΔT+pExoT(G+A-)	ΔUΔT+pExoT
	1	48.3318	1.13422	46.0597	5.47915
	1	57.9982	1.70133	41.4538	8.21873
	Cas-1 p45
	Media	ΔUΔT+pUCP20	ΔUΔT+pExoT(G-A+)	ΔUΔT+pExoT(G+A-)	ΔUΔT+pExoT
	1	1.26076	1.84363	2.16275	2.04545
	1	1.35082	1.53501	1.63586	1.45454
c							d
Media	ΔUΔT+pUCP20	ΔUΔT+pExoT	ΔUΔT+pExoT(G+A-)	ΔUΔT+pExoT(G-A+)			Media	ΔUΔT+pUCP20	ΔUΔT+pExoT	ΔUΔT+pExoT(G+A-)	ΔUΔT+pExoT(G-A+)
85.46	1136.25	499.82	1085.25	301.76			17.35	763.56	314.846	645.724	274.478
94.09	1170.05	567.64	1150.25	333.96			24.63	794.318	376.544	804.874	303.78
76.83	1102.45	432.45	1020.25	269.56			10.07	732.802	253.148	486.574	245.176
f
	% of foci	SD	# cells
ΔUΔT+pUCP20	42	5	200
ΔUΔT+pExoT	13	2	200
ΔUΔT+pExoT(G+A-)	39	6	200
ΔUΔT+pExoT(G-A+)	15	2	200

## Sheet: Supplementary Fig. 4.
Supplementary Fig. 4
	p-NLRC4						Flag						Cas-1 p20						Cas-1 p45
a	Media		ΔUΔT				Media		ΔUΔT				Media		ΔUΔT				Media		ΔUΔT
	+ NLRC4	+ NLRC4 S533A	+ NLRC4	+ NLRC4 S533A			+ NLRC4	+ NLRC4 S533A	+ NLRC4	+ NLRC4 S533A			+ NLRC4	+ NLRC4 S533A	+ NLRC4	+ NLRC4 S533A			+ NLRC4	+ NLRC4 S533A	+ NLRC4	+ NLRC4 S533A
	1	0.161838	11.5168	0.168483			1	0.596259	0.928621	0.793869			0	0	1	0.06914			1	0.753768	0.753312	0.925047
	1	0.101071	13.7528	0.207752			1	0.887091	0.851126	0.729988			0	0	1	0.022785			1	0.91412	0.903116	0.961936
	PKCδ						p-NLRC4						NLRC4						Cas-1 p20						Cas-1 p45
	Media		ΔUΔT
b	Control siRNA	PKCδ siRNA	Control siRNA	PKCδ siRNA			Control siRNA	PKCδ siRNA	Control siRNA	PKCδ siRNA			Control siRNA	PKCδ siRNA	Control siRNA	PKCδ siRNA			Control siRNA	PKCδ siRNA	Control siRNA	PKCδ siRNA			Control siRNA	PKCδ siRNA	Control siRNA	PKCδ siRNA
	1	0.011734	0.922404	0.093499			1	0.605681	24.5283	5.73601			1	0.772067	0.820273	0.954736			0	0	1	0.125629			1	0.864455	0.375446	0.630886
	1	0.016103	0.769172	0.03811			1	0.187577	33.372	7.15203			1	0.942819	1.05914	1.17856			0	0	1	0.075517			1	0.761437	0.434667	0.686861
c	p-PKCδ						PKCδ						p-NLRC4						NLRC4						Cas-1 p20						Cas-1 p45
	Mock	Rottlerin	Mock	Rottlerin			Mock	Rottlerin	Mock	Rottlerin			Mock	Rottlerin	Mock	Rottlerin			Mock	Rottlerin	Mock	Rottlerin			Mock	Rottlerin	Mock	Rottlerin			Mock	Rottlerin	Mock	Rottlerin
	1	0.361	1.914	0.694			1	0.972	0.734	0.852			0	0	1	0.18			1	1.223	1.338	0.941			0	0	1	0.056			1	1.358	0.537	0.796
	1	0.176	2.523	0.627			1	0.936	0.904	1.023			0	0	1	0.052			1	1.409	1.048	1.093			0	0	1	0.167			1	1.26	0.614	0.764
d
	p-PKCδ			PKCδ			p-NLRC4			NLRC4				Cas-1 p20			Cas-1 p45
	WT	NLRC4-/-		WT	NLRC4-/-		WT	NLRC4-/-		WT	NLRC4-/-			WT	NLRC4-/-		WT	NLRC4-/-
	1	0.904485		1	1.19274		1	0.001		1	0.001			1	0.074068		1	0.839969
	1	0.955962		1	1.09949		1	0.085		1	0.002			1	0.041988		1	1.09728

## Sheet: Fig 5 
Fig 5
	Media		ΔUΔT
b	CrkII
	Control siRNA	Crk siRNA	Control siRNA	Crk siRNA
	1	0.018777	1.1685	0.0344
	1	0.046363	0.918047	0.093029
	CrkI
	1	0.216169	0.942435	0.232105
	1	0.153737	1.09978	0.290325
	p-PKCδ
	Control siRNA	Crk siRNA	Control siRNA	Crk siRNA
	0.95	0.357691	3.2642	0.33855
	1.2	0.271289	2.9643	0.492356
	PKCδ
	Control siRNA	Crk siRNA	Control siRNA	Crk siRNA
	1	1.03609	1.09514	1.05559
	1	1.06453	1.05319	1.07986
	p-NLRC4
	Control siRNA	Crk siRNA	Control siRNA	Crk siRNA
	1	0.109971	37.8912	20.7204
	1	0.27751	39.425	17.8926
	NLRC4
	Control siRNA	Crk siRNA	Control siRNA	Crk siRNA
	1	0.772067	0.820273	0.954736
	1	0.942819	1.05914	1.17856
	Cas-1 p20
	Control siRNA	Crk siRNA	Control siRNA	Crk siRNA
	0	0	1	0.028215
	0	0	1	0.049379
	Cas-1 p45
	Control siRNA	Crk siRNA	Control siRNA	Crk siRNA
	1	1.59092	1.35031	1.85407
	1	1.9035	1.73557	2.41112
c
	Media		ΔUΔT
	Control siRNA	Crk siRNA	Control siRNA	Crk siRNA
	283.2	117.7	11080	4823
	106.1	33.23	11807.2	5198.48
			11680.4	4910.84
d	Media		ΔUΔT
	Control siRNA	Crk siRNA	Control siRNA	Crk siRNA
	60.11	0.108	4582	2738
	0.108	0.107	4792	2861
f
	% of foci	SD	# cells
ΔUΔT+pUCP20	42	5	200
ΔUΔT+pExoT	13	2	200
ΔUΔT+pExoT(G+A-)	41	6	200
ΔUΔT+pExoT(G-A+)	15	2	200

## Sheet: Supplementary Fig. 5.
Supplementary Fig. 5
a
PBS	ΔUΔT+ pUCP20	ΔUΔT+pExoT	ΔUΔT+ pExoT(G+A-)	ΔUΔT+ pExoT(G-A+)
2422.8	4814.6	2598.8	3779	2064.9
2194	4427	3074.8	4084	2559.9
2379.5	3488.5	3101.5	3474	1569.9
1651.6	5202.2	2122.8	4389	2054.9
2568.5	3677.5	3080.5	4169	1074.9
b
ΔUΔT+ pUCP20	ΔUΔT+pExoT	ΔUΔT+ pExoT(G+A-)	ΔUΔT+ pExoT(G-A+)
3.55	5.71	3.67	5.45
3.07	5.9	3.85	5.52
3.68	4.38	3.1	6.51
3.86	5.83	3.02	6.05
3.75	5.46	3.8	4.9

[truncated: 24 more sheets: Fig 6, Supplementary Fig. 6, Fig 7, Supplementary Fig.8, Supplementary Fig.9, Supplementary Fig.10, Supplementary Fig. 11, Fig. 2.e , Fig. 3.a, Fig. 3.d, Fig. 3.g, Fig. 4.a , Fig. 5.a, Fig. 6.a , Fig. 6.c, Fig. 6.f, Fig. 6.i , Fig. 6.j, Fig. 6.l, Fig. 7.a …]
